# Supplementary material for: miR-26b Targets CEP135 Gene to Regulate Nasopharyngeal Carcinoma Proliferation and Migration by NF-κB Pathway
Source: Mol Biotechnol. 2023 Feb 23;65(11):1857–68. doi: 10.1007/s12033-023-00691-5 (PMC10518290; doi:10.1007/s12033-023-00691-5)
Supplement: Supplementary file 1 — Supplementary file1 (xlsx 14 KB) [file 12033_2023_691_MOESM1_ESM.xlsx]

## Sheet: TargetScan7
Target gene	Gene name	Total context++ score
RPAP2	RNA polymerase II associated protein 2	-0.96
RP11-176H8.1	Uncharacterized protein	-0.93
PSMA4	proteasome (prosome, macropain) subunit, alpha type, 4	-0.92
DOK6	docking protein 6	-0.91
PFDN1	prefoldin subunit 1	-0.86
SLFN12L	schlafen family member 12-like	-0.84
RP11-386G21.1	Uncharacterized protein	-0.82
XPR1	xenotropic and polytropic retrovirus receptor 1	-0.79
UBE2D3	ubiquitin-conjugating enzyme E2D 3	-0.77
DST	dystonin	-0.76
MDM4	Mdm4 p53 binding protein homolog (mouse)	-0.75
FGF1	fibroblast growth factor 1 (acidic)	-0.75
TMEM54	transmembrane protein 54	-0.73
NDE1	nudE neurodevelopment protein 1	-0.71
C10orf118	chromosome 10 open reading frame 118	-0.71
HDDC2	HD domain containing 2	-0.71
TRAF5	TNF receptor-associated factor 5	-0.7
C16orf95	chromosome 16 open reading frame 95	-0.69
CEP135	centrosomal protein 135kDa	-0.69
CA11	carbonic anhydrase XI	-0.68
RP11-178L8.4		-0.67
COA3	cytochrome c oxidase assembly factor 3	-0.67
FHL2	four and a half LIM domains 2	-0.67
SOGA3	SOGA family member 3	-0.67
BCL2L2	BCL2-like 2	-0.66
ATP5O	ATP synthase, H+ transporting, mitochondrial F1 complex, O subunit	-0.66
MOSPD1	motile sperm domain containing 1	-0.65
RELL1	RELT-like 1	-0.64
NDUFAF4	NADH dehydrogenase (ubiquinone) complex I, assembly factor 4	-0.64
ROM1	retinal outer segment membrane protein 1	-0.63
STAT1	signal transducer and activator of transcription 1, 91kDa	-0.63
RCC1	regulator of chromosome condensation 1	-0.63
ZNF37A	zinc finger protein 37A	-0.63
ZBTB8OS	zinc finger and BTB domain containing 8 opposite strand	-0.63
AP002884.2	LOC100132686 protein; Uncharacterized protein	-0.62
RAB9A	RAB9A, member RAS oncogene family	-0.62
DYRK4	dual-specificity tyrosine-(Y)-phosphorylation regulated kinase 4	-0.62
C2orf66	chromosome 2 open reading frame 66	-0.62
BPY2B	basic charge, Y-linked, 2B	-0.61
BPY2C	basic charge, Y-linked, 2C	-0.61
FAM9C	family with sequence similarity 9, member C	-0.61
BPY2	basic charge, Y-linked, 2	-0.61
AGBL3	ATP/GTP binding protein-like 3	-0.61
ZNF480	zinc finger protein 480	-0.61
FAM229B	family with sequence similarity 229, member B	-0.61
CCL20	chemokine (C-C motif) ligand 20	-0.6
ARL13A	ADP-ribosylation factor-like 13A	-0.6
BDNF	brain-derived neurotrophic factor	-0.59
PCED1A	PC-esterase domain containing 1A	-0.58
HSPBAP1	HSPB (heat shock 27kDa) associated protein 1	-0.58
PHLDB2	pleckstrin homology-like domain, family B, member 2	-0.58
TMEM64	transmembrane protein 64	-0.58
GTPBP8	GTP-binding protein 8 (putative)	-0.58
TNFAIP3	tumor necrosis factor, alpha-induced protein 3	-0.58
RP11-1070N10.3	Uncharacterized protein	-0.57
RP11-826N14.2	Uncharacterized protein	-0.57
ZNF528	zinc finger protein 528	-0.57
CLHC1	clathrin heavy chain linker domain containing 1	-0.57
PCYOX1	prenylcysteine oxidase 1	-0.57
GTF2F2	general transcription factor IIF, polypeptide 2, 30kDa	-0.56
C11orf44	chromosome 11 open reading frame 44	-0.56
GPX8	glutathione peroxidase 8 (putative)	-0.56
TAL2	T-cell acute lymphocytic leukemia 2	-0.56
EMP1	epithelial membrane protein 1	-0.56
EEF1G	eukaryotic translation elongation factor 1 gamma	-0.56
NAA38	N(alpha)-acetyltransferase 38, NatC auxiliary subunit	-0.56
C12orf60	chromosome 12 open reading frame 60	-0.55
CCDC18	coiled-coil domain containing 18	-0.55
RP11-1026M7.2	Uncharacterized protein	-0.55
COPZ1	coatomer protein complex, subunit zeta 1	-0.55
ZNF397	zinc finger protein 397	-0.55
NOG	noggin	-0.55
SLITRK4	SLIT and NTRK-like family, member 4	-0.55
CAT	catalase	-0.55
STYK1	serine/threonine/tyrosine kinase 1	-0.54
EMB	embigin	-0.54
RLN2	relaxin 2	-0.54
THEM4	thioesterase superfamily member 4	-0.54
DNAJC15	DnaJ (Hsp40) homolog, subfamily C, member 15	-0.54
SF3B14	Pre-mRNA branch site protein p14	-0.54
IL3RA	interleukin 3 receptor, alpha (low affinity)	-0.53
MBD2	methyl-CpG binding domain protein 2	-0.53
RGCC	regulator of cell cycle	-0.53
RFC5	replication factor C (activator 1) 5, 36.5kDa	-0.53
HELLS	helicase, lymphoid-specific	-0.53
SKA2	spindle and kinetochore associated complex subunit 2	-0.53
TMX3	thioredoxin-related transmembrane protein 3	-0.52
FAM160B1	family with sequence similarity 160, member B1	-0.52
PCDH9	protocadherin 9	-0.52
GDF11	growth differentiation factor 11	-0.52
CREB5	cAMP responsive element binding protein 5	-0.52
H2AFV	H2A histone family, member V	-0.52
DNAJC21	DnaJ (Hsp40) homolog, subfamily C, member 21	-0.52
EEF1E1	eukaryotic translation elongation factor 1 epsilon 1	-0.52
CAMLG	calcium modulating ligand	-0.51
GDPD2	glycerophosphodiester phosphodiesterase domain containing 2	-0.51
CLEC7A	C-type lectin domain family 7, member A	-0.51
NTSR2	neurotensin receptor 2	-0.51
TRIM59	tripartite motif containing 59	-0.51
C1QBP	complement component 1, q subcomponent binding protein	-0.51
DIS3	DIS3 mitotic control homolog (S. cerevisiae)	-0.51
FBXO7	F-box protein 7	-0.51
TRDMT1	tRNA aspartic acid methyltransferase 1	-0.51
IER3IP1	immediate early response 3 interacting protein 1	-0.51
